# Supplementary material for: Melatonin Application Alleviates Stress-Induced Photosynthetic Inhibition and Oxidative Damage by Regulating Antioxidant Defense System of Maize: A Meta-Analysis
Source: Antioxidants (Basel). 2022 Mar 8;11(3):512. doi: 10.3390/antiox11030512 (PMC8944576; doi:10.3390/antiox11030512)
Supplement: Supplementary file 1 [file antioxidants-11-00512-s001.zip]

Archive with 1 entries (1 files):
- antioxidants-1616745-supplementary.pdf
